# Supplementary material for: Wastewater-Based Epidemiology and Long-Read Sequencing to Identify Enterovirus Circulation in Three Municipalities in Maricopa County, Arizona, Southwest United States between June and October 2020
Source: Viruses. 2021 Sep 10;13(9):1803. doi: 10.3390/v13091803 (PMC8472758; doi:10.3390/v13091803)
Supplement: Supplementary file 1 [file viruses-13-01803-s001.zip]

Archive with 1 entries (1 files):
- viruses-1330803-supplementary.pdf
